# Supplementary material for: Quantifying the Impact and Extent of Undocumented Biomedical Synonymy
Source: PLoS Comput Biol. 2014 Sep 25;10(9):e1003799. doi: 10.1371/journal.pcbi.1003799 (PMC4177665; doi:10.1371/journal.pcbi.1003799)
Supplement: Dataset S1 — The general-English near-synonymy dataset. Each line in the file provides a headword, its annotated synonyms, and a binary array that indicates the annotating dictionaries for each pair. The dictionaries are listed according to their order in the binary array (column-wise) on the first line of the file. Note, headwords and synonyms have been replaced by integers in accordance with copyright law. (ZIP) [file pcbi.1003799.s001.zip]

Archive with 3 entries (2 files):
- SupportingDataset_S1.rtf
- __MACOSX/
- __MACOSX/._SupportingDataset_S1.rtf
