# Supplementary material for: Quantifying the Impact and Extent of Undocumented Biomedical Synonymy
Source: PLoS Comput Biol. 2014 Sep 25;10(9):e1003799. doi: 10.1371/journal.pcbi.1003799 (PMC4177665; doi:10.1371/journal.pcbi.1003799)
Supplement: Dataset S2 — The Diseases and Syndromes synonym dataset. The format of this file is identical to that of Dataset S1. See Supporting Information Text S1 for the processing procedures that resulted in this dataset. (ZIP) [file pcbi.1003799.s002.zip]

Archive with 1 entries (1 files):
- SupportingDataset_S2.rtf
