# Supplementary material for: Quantifying the Impact and Extent of Undocumented Biomedical Synonymy
Source: PLoS Comput Biol. 2014 Sep 25;10(9):e1003799. doi: 10.1371/journal.pcbi.1003799 (PMC4177665; doi:10.1371/journal.pcbi.1003799)
Supplement: Dataset S4 — The headwords and harvested synonym pairs obtained from the crowd-sourcing experiment. Each line in the file contains a provisional a headword, its part-of-speech, its harvested synonyms, and their associated posterior probabilities computed from the validation experiment. (ZIP) [file pcbi.1003799.s004.zip]

Archive with 3 entries (2 files):
- SupportingDataset_S4.rtf
- __MACOSX/
- __MACOSX/._SupportingDataset_S4.rtf
